# Supplementary material for: The IMPACT study: A clustered randomized controlled trial to assess the effect of a referral algorithm for axial spondyloarthritis
Source: PLoS One. 2020 Jan 28;15(1):e0227025. doi: 10.1371/journal.pone.0227025 (PMC6986702; doi:10.1371/journal.pone.0227025)
Supplement: S1 Syntax — (DO) [file pone.0227025.s003.do]

S3 File. Syntax file. Syntax used to obtain results of this study.


First save S1_wide_dataset.dta to your disk


use "S1_dataset_wide.dta", clear

//// Table 1

* (prefix, male = Dhr. female= Mvr.)
*(randomization 0= referral strategy, 4= usual care)

tab prefix if randomization==0
tab prefix if randomization==4


tab referral_strategy if randomization==0
tab referral_strategy if randomization==4


sum Telefoon_duration_of_back_pain if randomization==0
sum Telefoon_duration_of_back_pain if randomization==4


/// NSAID use op baseline 

tab NSAID_T0 if randomization==0
tab NSAID_T0 if randomization==4


//////////// content referral_strategy:

// Inflammatory backpain

tab Telefoon_asas_ibp_positive if randomization==0
tab Telefoon_asas_ibp_positive if randomization==4


// Family history SpA

tab Telefoon_positive_family_history if randomization==0
tab Telefoon_positive_family_history if randomization==4


// Good reaction to NSAIDs

tab Telefoon_positive_response_to_ns if randomization==0
tab Telefoon_positive_response_to_ns if randomization==4 


// Low back pain duration > 5 years

tab Telefoon_backpain_longer_than_5_ if randomization==0
tab Telefoon_backpain_longer_than_5_ if randomization==4

tabulate Telefoon_backpain_longer_than_5_ randomization, chi2 column


/// NSAID use op baseline

tab NSAID_T0 if randomization==0
tab NSAID_T0 if randomization==4


//  clusters included at baseline
bysort doctor_id: gen idtemp=_n

count if idtemp==1
count if idtemp==1 & randomization==0
count if idtemp==1 & randomization==4


//  cluster size
gsort doctor_id -idtemp

bysort doctor_id: gen idtemp2 = _n

sum idtemp if idtemp2==1, detail

sum idtemp if idtemp2==1 & randomization==4, detail 
sum idtemp if idtemp2==1 & randomization==0, detail


///// longitudinale analyse (Figure 3,4)
 
 
gen inter=1 if randomization==0
replace inter=0 if randomization==4

gen inter_verw = inter*referral_strategy

gen byte r0v0 = 0
gen byte r0v1 = 0
gen byte r4v0 = 0
gen byte r4v1 = 0


replace r0v0 = 1 if randomization==0 & referral_strategy==0
replace r0v1 = 1 if randomization==0 & referral_strategy==1
replace r4v0 = 1 if randomization==4 & referral_strategy==0
replace r4v1 = 1 if randomization==4 & referral_strategy==1

gen byte t0_t4 = 0
replace t0_t4 = 1 if RMQ_T0!=. & RMQ_T4!=. 


reshape long RMQ_T@, i(patient_number) j(time)
rename RMQ_T RMQ

replace time=1 if time==4

gen time_inter = time*inter
gen time_verw = time*referral_strategy
gen time_inter_verw = time*inter*referral_strategy

save "S2_dataset_long.dta", replace


//ICC
mixed RMQ time inter referral_strategy time_inter time_verw time_inter_verw inter_verw || doctor_id: || patient_number:
estat icc

////Figure 2 and figure 3
mixed RMQ time inter referral_strategy time_inter time_verw time_inter_verw inter_verw || doctor_id: || patient_number:, nocons residuals(unstructured, t(time)) stddev


nlcom(time0_inter0_verw0: _b[RMQ:_cons]) /// 
(time0_inter0_verw1: _b[RMQ:_cons] + _b[RMQ:referral_strategy]) ///
(time0_inter1_verw0: _b[RMQ:_cons] + _b[RMQ:inter]) ///
(time0_inter1_verw1: _b[RMQ:_cons] + _b[RMQ:inter] + _b[RMQ:referral_strategy] + _b[RMQ:inter_verw]) ///
(time1_inter0_verw0: _b[RMQ:_cons] + _b[RMQ:time]) ///
(time1_inter0_verw1: _b[RMQ:_cons] + _b[RMQ:time] + _b[RMQ:referral_strategy] + _b[RMQ:time_verw]) ///
(time1_inter1_verw0: _b[RMQ:_cons] + _b[RMQ:time] + _b[RMQ:inter] + _b[RMQ:time_inter]) ///
(time1_inter1_verw1: _b[RMQ:_cons] + _b[RMQ:time] + _b[RMQ:inter] + _b[RMQ:referral_strategy] + _b[RMQ:time_inter] + _b[RMQ:time_verw] + _b[RMQ:inter_verw] + _b[RMQ:time_inter_verw])

// test within the Intervention group (Postive referral rule vs Negative referral rule) 

test((_b[RMQ:_cons] + _b[RMQ:time] + _b[RMQ:inter] + _b[RMQ:referral_strategy] + _b[RMQ:time_inter] + _b[RMQ:time_verw] + _b[RMQ:inter_verw] + _b[RMQ:time_inter_verw]) - (_b[RMQ:_cons] + _b[RMQ:inter] + _b[RMQ:referral_strategy] + _b[RMQ:inter_verw])) = ((_b[RMQ:_cons] + _b[RMQ:time] + _b[RMQ:inter] + _b[RMQ:time_inter]) - (_b[RMQ:_cons] + _b[RMQ:inter]))

// test  Postive referral rule intervention vs usual care Postive referral rule  
  

test((_b[RMQ:_cons] + _b[RMQ:time] + _b[RMQ:inter] + _b[RMQ:referral_strategy] + _b[RMQ:time_inter] + _b[RMQ:time_verw] + _b[RMQ:inter_verw] + _b[RMQ:time_inter_verw]) - (_b[RMQ:_cons] + _b[RMQ:inter] + _b[RMQ:referral_strategy] + _b[RMQ:inter_verw])) = ((_b[RMQ:_cons] + _b[RMQ:time] + _b[RMQ:referral_strategy] + _b[RMQ:time_verw]) - (_b[RMQ:_cons] + _b[RMQ:referral_strategy]))																														 


//test overal intervention vs usualcare group
mixed RMQ time inter time_inter || doctor_id: || patient_number:, nocons residuals(unstructured, t(time)) stddev
estimates store mfull

nlcom(time0_inter0: _b[RMQ:_cons]) ///
(time0_inter1: _b[RMQ:_cons] + _b[RMQ:inter]) ///
(time1_inter0: _b[RMQ:_cons] + _b[RMQ:time]) ///
(time1_inter1: _b[RMQ:_cons] + _b[RMQ:inter] + _b[RMQ:time] +  _b[RMQ:time_inter])


*postestimation test
test (((_b[RMQ:_cons] + _b[RMQ:inter] + _b[RMQ:time] + _b[RMQ:time_inter]) - (_b[RMQ:_cons] + _b[RMQ:inter])) = ((_b[RMQ:_cons] + _b[RMQ:time]) - (_b[RMQ:_cons])))


//// Figure 4

twoway (scatter RMQ_T4 RMQ_T0 if randomization==0 & referral_strategy==1 & rheum==1)
